# Supplementary material for: Quantifying Condition-Dependent Intracellular Protein Levels Enables High-Precision Fitness Estimates
Source: PLoS One. 2013 Sep 25;8(9):e75320. doi: 10.1371/journal.pone.0075320 (PMC3783400; doi:10.1371/journal.pone.0075320)
Supplement: Table S2 — The relative abundances of these proteins correlate with growth in strains expressing misfolded proteins. Slopes are adjusted by a correction factor (Supplemental methods) that converts relative to absolute growth rates in order to allow direct comparison with previously obtained slopes [6]. Proteins highlighted in gray are also induced in the UPR-cyto. Overrepresented functional categories were determined using GO::TermFinder [21]. (XLSX) [file pone.0075320.s007.xlsx]

## Sheet: GS_TableS1.csv
Negatively covary with growth
Systematic name	Protein name	R2	Slope	Prediction Error	Function
YLR438W	CAR2	0.461235	-121.16	0.499828	Arginine degradation
YNL036W	NCE103	0.732045	-113.819	0.682477	Carbonic anhydrase
YMR105C	PGM2	0.728941	-101.156	0.550514	Glycolytic enzyme
YPL240C	HSP82	0.867228	-97.1446	0.757555	HSP90 chaperone
YAL005C	SSA1	0.873539	-94.2337	0.674435	HSP70 chaperone
YOL111C	MDY2	0.453229	-77.5027	0.489224	Posttranslational protein targeting to membrane
YLR384C	IKI3	0.530334	-76.3728	0.513198	Translation elongation
YOR027W	STI1	0.856297	-62.4328	0.737996	HSP90 cochaperone
YLL026W	HSP104	0.63034	-61.7826	0.556001	HSP100 disaggregating chaperone
YAL060W	BDH1	0.402279	-59.5146	0.506104	Alcohol metabolic process
YLL024C	SSA2	0.827394	-57.6824	0.777801	HSP70 chaperone
YGL009C	LEU1	0.43848	-50.642	0.492818	Leucine biosynthesis
YNL007C	SIS1	0.720728	-47.8328	0.566984	HSP40 cochaperone of HSP70
YJR014W	TMA22	0.518044	-47.7656	0.535202	Associates with ribosomes
YLR216C	CPR6	0.703731	-42.6105	0.552754	HSP90 cochaperone isomerase
YMR186W	HSC82	0.822049	-42.4214	0.701753	HSP90 chaperone
YHR208W	BAT1	0.515234	-41.1845	0.528878	Branched-chain amino acid biosynthesis
YNL064C	YDJ1	0.681171	-40.4657	0.548482	DnaJ chaperone
YLR109W	AHP1	0.7636	-37.6151	0.685594	Thiol-specific peroxiredoxin
YNL141W	AAH1	0.375768	-36.491	0.500634	Adenine deaminase
YDR214W	AHA1	0.400199	-32.9683	0.497746	HSP90 cochaperone activator
YPL106C	SSE1	0.861519	-32.5926	0.717958	HSP70 chaperone
YCL050C	APA1	0.587143	-30.9334	0.546017	AP4A phosphorylase
YJL034W	KAR2	0.715322	-29.1301	0.563012	Endoplasmic reticulum chaperone
YNL281W	HCH1	0.416528	-28.0193	0.495952	Regulator of HSP90 chaperones
YHR174W	ENO2	0.700091	-25.2596	0.561979	Glycolytic enzyme
YDR155C	CPR1	0.488083	-23.3021	0.533719	Isomerization of peptide bonds near proline residues
YCR012W	PGK1	0.522684	-22.5385	0.528642	Glycolytic enzyme
YAL003W	EFB1	0.465347	-19.3825	0.532411	Translation elongation factor
YLR259C	HSP60	0.635263	-18.8087	0.547885	Chaperone
YJR045C	SSC1	0.585363	-17.301	0.54382	HSP70 chaperone
YPL061W	ALD6	0.470904	-16.5042	0.52786	Cytosolic aldehyde dehydrogenase
Top overrepresented Functions:	Corrected p-value	Number of proteins
protein folding	6.32291e-17	15 of 32
protein refolding	1.26295e-15	9 of 32
response to stress	7.33409e-06	16 of 32
'de novo' protein folding	2.73891e-05	4 of 32
protein targeting to ER	0.000113411	5 of 32
protein targeting to mitochondrion	0.000985718	5 of 32
mitochondrial transport	0.00489961	5 of 32
protein transmembrane transport	0.00710058	5 of 32
Positively covary with growth
Systematic name	Protein name	R2	Slope	Prediction error	Function
YKL182W	FAS1	0.392075	8.63606	0.49754	Fatty acid synthetase
YLR249W	YEF3	0.440564	9.49157	0.485866	Translation elongation factor
YHR183W	GND1	0.390876	15.2131	0.495815	Catalyzes an NADPH regenerating reaction
YBL099W	ATP1	0.493037	21.6991	0.530006	Mitochondrial ATP synthase
YMR145C	NDE1	0.465274	21.7384	0.534219	Mitochondrial NADH dehydrogenase
YNL055C	POR1	0.406973	24.1479	0.510266	Mitochondrial porin
YPR191W	QCR2	0.4262	24.2114	0.497158	Mitochondrial electron transport
YPL004C	LSP1	0.48323	24.7829	0.530969	Primary component of eisosomes
YLR304C	ACO1	0.494373	29.5551	0.536345	TCA cycle and mitochondrial genome maintainance
YGR244C	LSC2	0.408909	29.6016	0.503479	Mitochondrial enzyme of the TCA cycle
YLR432W	IMD3	0.384057	34.293	0.502046	GTP biosynthetic process
YHR010W	RPL27A	0.45283	41.7594	0.487849	Ribosomal subunit
YER125W	RSP5	0.417798	42.0539	0.496717	Ubiquitin ligase that regulates heat shock response
YGL055W	OLE1	0.62381	43.0071	0.55995	Fatty acid synthesis
YGR103W	NOP7	0.688125	44.2028	0.538967	Component of pre-ribosomal particles
YDL058W	USO1	0.502928	45.423	0.528734	Vesicle-mediated ER to Golgi transport
YLR056W	ERG3	0.415455	47.207	0.494798	Ergosterol biosynthesis
YMR318C	ADH6	0.457735	47.8315	0.497114	NADPH-dependent alcohol dehydrogenase
YDL052C	SLC1	0.366534	48.2011	0.502155	Lipid metabolism
YGR218W	CRM1	0.464231	66.6493	0.512836	Protein export from the nucleus
YDL065C	PEX19	0.566772	71.8159	0.518544	Chaperone to peroxisomal membrane proteins
Top overrepresented Functions:	Corrected p-value	Number of proteins
oxidation-reduction process	3.3852e-05	10 of 21
single-organism metabolic process	0.000252188	14 of 21
fatty acid biosynthetic process	0.000439117	4 of 21
monocarboxylic acid biosynthetic process	0.00202929	4 of 21
fatty acid metabolic process	0.0086625	4 of 21
phosphorus metabolic process	0.00911051	10 of 21
