# Supplementary material for: Quantifying Condition-Dependent Intracellular Protein Levels Enables High-Precision Fitness Estimates
Source: PLoS One. 2013 Sep 25;8(9):e75320. doi: 10.1371/journal.pone.0075320 (PMC3783400; doi:10.1371/journal.pone.0075320)
Supplement: Table S4 — Proteins that best predict growth when UPR-cyto proteins are excluded. Slopes are multiplied by a correction factor for direct comparison with those in Brauer et al. [6] The R 2 cutoff used here is 0.371. (XLSX) [file pone.0075320.s009.xlsx]

## Sheet: Speedometer_proteins_NOCYTO_rep
Systematic name	R2	Slope	Prediction error
YMR105C	0.725398	-100.951	NA
YGR103W	0.668194	43.5947	0.646572
YGL055W	0.624025	43.7283	0.307269
YCL050C	0.573944	-29.4601	0.332342
YDL065C	0.569098	71.1039	0.374534
YJR014W	0.540514	-48.8932	0.274957
YLR384C	0.530335	-76.9902	0.289344
YHR208W	0.5144	-41.4853	0.29936
YDL058W	0.508954	46.5222	0.293949
YDR155C	0.50565	-23.1383	0.261424
YLR304C	0.500592	29.2217	0.364988
YBL099W	0.488281	21.2485	0.424277
YPL061W	0.482119	-16.5933	0.452084
YOL111C	0.480924	-82.0781	0.456439
YLR438W	0.469469	-119.626	0.555869
YGR218W	0.469388	66.5909	0.534235
YLR249W	0.460596	10.0536	0.535297
YPL004C	0.46001	23.7807	0.545952
YMR318C	0.456713	47.9863	0.622117
YGL009C	0.449269	-50.8183	0.690794
YMR145C	0.446699	20.9867	0.707622
YHR010W	0.446329	41.6432	0.684924
YNL281W	0.438647	-28.474	0.678817
YNL055C	0.429873	24.879	0.728236
YLR056W	0.428509	45.4735	0.724603
YER125W	0.42809	40.8482	0.721828
YPR191W	0.424318	24.409	0.750336
YGR244C	0.422047	31.3342	0.772224
YLR276C	0.392877	45.0942	0.758698
YAL060W	0.389419	-59.7965	0.684476
YKL182W	0.388969	8.7168	0.681801
YHR183W	0.382037	14.9695	0.668738
YLR432W	0.379721	33.693	0.698185
YNL141W	0.377259	-36.8531	0.688776
YJR121W	0.373318	16.7524	0.694422
YDL052C	0.371362	49.2985	0.692881
