# Supplementary material for: Quantifying Condition-Dependent Intracellular Protein Levels Enables High-Precision Fitness Estimates
Source: PLoS One. 2013 Sep 25;8(9):e75320. doi: 10.1371/journal.pone.0075320 (PMC3783400; doi:10.1371/journal.pone.0075320)
Supplement: Table S10 — Cell counts and time measurements used to estimate the instantaneous exponential growth rate of the reference strain from Geiler-Samerotte et al. [4]. (XLSX) [file pone.0075320.s015.xlsx]

## Sheet: Sheet1
Nr Start	Nr Finish	Number of Doublings	Time (hrs)	Estimate μr
46383	807680	4.122	7	0.589
11936	3034757	7.99	16	0.499
88391	776594	3.135	7	0.448
37327	671059	4.168	7	0.595
9917	2255189	7.829	16	0.489
65685	804282	3.614	7	0.516
61481	1224532	4.316	7	0.617
18097	5644921	8.285	16	0.518
164415	2518615	3.937	7	0.562
46806	677765	3.856	7	0.551
10016	2149001	7.745	16	0.484
62592	747087	3.577	7	0.511
41571	639689	3.944	7	0.563
9454	2214430	7.872	16	0.492
64498	598399	3.214	7	0.459
42581	619628	3.863	7	0.552
9157	1686493	7.525	16	0.47
49121	426954	3.12	7	0.446
40490	664167	4.036	7	0.577
9815	2074641	7.724	16	0.483
60426	575782	3.252	7	0.465
41628	708886	4.09	7	0.584
10476	2485201	7.89	16	0.493
72384	831461	3.522	7	0.503
39359	715529	4.184	7	0.598
10574	2623726	7.955	16	0.497
76419	818680	3.421	7	0.489
61250	1185176	4.274	7	0.611
17515	5764612	8.362	16	0.523
167901	2447525	3.866	7	0.552
45273	884343	4.288	7	0.613
13069	3114369	7.897	16	0.494
90710	905095	3.319	7	0.474
33836	710927	4.393	7	0.628
10506	2021810	7.588	16	0.474
58888	773772	3.716	7	0.531
47529	787139	4.05	7	0.579
11633	2997250	8.009	16	0.501
87299	973558	3.479	7	0.497
40317	593884	3.881	7	0.554
8777	2344328	8.061	16	0.504
68281	636400	3.22	7	0.46
41497	638662	3.944	7	0.563
9438	2208863	7.871	16	0.492
64336	667537	3.375	7	0.482
40765	740980	4.184	7	0.598
10950	2603429	7.893	16	0.493
75828	785821	3.373	7	0.482
			Average	0.524
